# Supplementary material for: Network divergence analysis identifies adaptive gene modules and two orthogonal vulnerability axes in pancreatic cancer
Source: Mol Oncol. 2026 Mar 1;20(7):1857–76. doi: 10.1002/1878-0261.70218 (PMC13352960; doi:10.1002/1878-0261.70218)
Supplement: Supplementary file 1 — Fig. S1. Harmony integration reduces study‐ and sample‐specific batch effects among malignant cells. Fig. S2. Distribution of Bailey PDAC subtype signature scores before and after Harmony integration. Fig. S3. Size distribution of malignant Leiden clusters. Fig. S4. Additional characterization of the MPC. Table S1. Clinicopathologic characteristics of PDAC cohorts analyzed in this study. Table S2. The number of cells and percentage of total cells for each Leiden cluster of malignant PDAC epithelial cells. Table S3. Gene membership for divergent‐edge modules. Table S4. Sample‐level statistical comparison of transcriptional module activity stratified by treatment status and anatomical site. Table S5. Drug–module associations across transcriptional programs. Table S6. Survival stratification by adaptive module activity in TCGA‐PAAD. Table S7. Multivariable Cox proportional hazards analysis of transcriptional module activity in PDAC. [file MOL2-20-1857-s001.zip]

Archive with 2 entries (2 files):
- mol270218-sup-0002-TableS3.xlsx
- mol270218-sup-0001-Supinfo.pdf
