# Supplementary material for: Network divergence analysis identifies adaptive gene modules and two orthogonal vulnerability axes in pancreatic cancer
Source: Mol Oncol. 2026 Mar 1;20(7):1857–76. doi: 10.1002/1878-0261.70218 (PMC13352960; doi:10.1002/1878-0261.70218)
Supplement: Supplementary file 1 — Fig. S1. Harmony integration reduces study‐ and sample‐specific batch effects among malignant cells. Fig. S2. Distribution of Bailey PDAC subtype signature scores before and after Harmony integration. Fig. S3. Size distribution of malignant Leiden clusters. Fig. S4. Additional characterization of the MPC. Table S1. Clinicopathologic characteristics of PDAC cohorts analyzed in this study. Table S2. The number of cells and percentage of total cells for each Leiden cluster of malignant PDAC epithelial cells. Table S3. Gene membership for divergent‐edge modules. Table S4. Sample‐level statistical comparison of transcriptional module activity stratified by treatment status and anatomical site. Table S5. Drug–module associations across transcriptional programs. Table S6. Survival stratification by adaptive module activity in TCGA‐PAAD. Table S7. Multivariable Cox proportional hazards analysis of transcriptional module activity in PDAC. [file MOL2-20-1857-s001.zip › mol270218-sup-0002-TableS3.xlsx]

## Sheet: Sheet1
IGE: Core	IGE: Peripheral	SAT: Core	SAT: Peripheral	IL2: Core	IL2: Peripheral	MPC: Core	MPC: Peripheral
ADI1	AC008397.1	ABHD8	AC005498.1	ABHD15-AS1	AC024337.1	AAK1	AKR1C3
AMZ2	AKR7A2	AC004870.4	AC022144.1	AC007780.1	AC026785.3	ABI2	DUSP9
AP2S1	APBB1IP	AC005920.1	AC092745.5	AC008105.3	AC060814.3	AC005162.3	EIF3H
ARPC5L	ARHGEF35	AC009041.1	AC115485.1	AC008964.1	AC246817.2	AC119674.1	IFT22
ATP5F1E	ASS1	AC009309.1	AC117386.2	AC016831.1	AL096794.1	AC138305.1	MARCH6
ATP5MC3	CETN2	AC011498.1	AL161729.4	AC016831.5	AL451042.1	ADK	MBOAT7
ATP5ME	CHD9	AC012447.1	AL670729.3	AC090772.1	B4GALNT1	ADNP	MDH2
ATP6V1F	CMBL	AC018521.5	AP002001.3	AC108863.2	C5orf58	ADPGK	MRPS15
AURKAIP1	CYBA	AC018754.1	ASMTL-AS1	ADARB1	COMMD8	AEBP2	MRPS18A
BANF1	DELE1	AC027237.2	CYSLTR2	ALOX5AP	ECEL1	AFAP1	PIK3CD-AS2
C19orf53	FAM234A	AC068338.2	DLEU2L	ANKH	FOLR3	AGK	POPDC3
C9orf16	HNRNPH1	AC072061.1	ELP3	ANKRD44	FOXCUT	AHR	PSMB5
CCDC124	IFI27	AC079305.3	FAM153B	APOBEC3G	IFI30	ANKIB1	RAB11B
CHCHD2	IQSEC2	AC079807.1	GDF7	ARHGDIB	LINC00605	ANKRD11	TALDO1
CNBP	IYD	AC087623.2	KCNC2	ARL6IP5	LINC02212	AP005230.1	UQCRC2
COA3	KLK11	AC090403.1	LINC01956	ARSG	OVCA2	ARGLU1
COPS9	LINGO1	AC091271.1	MAP4K1	ATP10D	PLAC4	ARHGAP21
COX5A	METRNL	AC092287.1	PAK4	BCL11B	RBP7	ARHGAP42
COX5B	MISP	AC092910.3	PAX5	BORCS5	RGS10	ARHGEF10L
COX6C	NRG4	AC093323.1	PRSS55	CAMK1D	UCHL1	ARHGEF12
COX8A	REX1BD	AC099778.1	PSENEN	CD4	VAX1	ARHGEF7
CST3	SGPP1	AC107959.2	RGS11	CD84	VGLL2	ARID4B
CTDNEP1	STN1	AC125611.3	RPS16	CD96	ZIC4	ARIH1
DDOST	STT3A	AC144652.1	SV2C	CDC42EP3		ATF7IP
DNAJA2	SULT1A1	AC239799.2	WFDC5	CELF2		ATL2
EIF5A	TMEM238	AC253572.2		CERS4		ATP2B4
ELOB		ACBD7		CLEC2D		AUH
EMC4		AFMID		CNOT6L		B4GALT5
ERGIC3		AHCY		CRYBG1		BAIAP2L1
ETFB		AL021155.5		CTSW		BRAF
F8A1		AL022069.1		DSE		C1orf21
FTH1		AL031963.3		FGD3		CADPS2
FTL		AL049869.2		FMNL1		CARMIL1
FUCA2		AL121574.1		FOXN3		CASC4
FUOM		AL133523.1		FOXO1		CASD1
GABARAP		AL139106.1		FYB1		CDC37
GCHFR		AL139246.5		GFI1		CDC42BPA
GSTP1		AL355075.4		GNAO1		CDK13
HIGD2A		AL360012.1		GPRIN3		CELF1
HINT1		AL365436.2		HOPX		CHD7
HNRNPA1		AL592295.5		IGF1		CLIP4
KRT8		AL662844.4		IKZF3		CNOT2
LGALS1		AP001160.1		IL18R1		COBL
LSM4		AP002381.2		INKA2		COG5
MDH1		AP002813.1		INSYN2B		COL27A1
METTL26		ARL4D		IQSEC1		COPA
MGST3		ATP2B1-AS1		ITPRIPL1		CPNE8
MIA		ATRIP		JAK3		CPSF6
MRPL41		BAMBI		KLRC2		CRCP
MRPL43		BHLHE40-AS1		KLRC3		CRIM1
MYL6		BOLA1		KLRF1		CSNK1G1
NAA10		BUD23		KLRG1		CUL1
NACA		C12orf65		LAPTM5		DANT2
NAXE		C19orf48		LCP1		DAPK1
NDUFA4		C2CD4B		LEPROTL1		DCUN1D4
NDUFAB1		C6orf120		LINC00513		DDI2
NDUFB1		CABYR		LINC01237		DDX24
NDUFB4		CCDC9		MAN1A1		DGKH
NDUFB7		CCNE2		MAPRE2		DIAPH2
NEDD8		CDKN2AIP		MPHOSPH9		DIP2C
NENF		CHCHD7		MPP7		DISC1
OCIAD2		CITED2		MVB12B		DMXL1
OST4		CROCC		MYO5A		DOCK5
PCBD1		CSKMT		NIN		EGFR
PCBP1		CTH		PARP11		EHMT1
PDLIM4		DALRD3		PARP15		ELK3
PET100		DRAIC		PCED1B-AS1		EMP3
PFN2		DUSP28		PDE3B		EPS8
PGLS		EAF2		PIP4K2A		EREG
PHPT1		EIF4A3		PLCL1		ERICH1
POLR2I		FOXA3		PLEKHA2		ESYT2
PPIA		FOXL1		PPP3CC		ETFDH
PRDX5		GADD45B		PRKCH		ETV6
PRKCSH		GLA		PRKCQ		EXT1
PRR13		GOT1		PRKD3		FAM133B
PTGES3		GRPEL1		PRKX		FAM135A
RPL12		GTF2A1		PTPN22		FAM160A1
RPL15		GTF2B		RAC2		FARP2
RPL23		HEXIM1		RASGRF2		FBXL20
RPL27A		HIST1H2AG		RFX3		FBXW2
RPL34		HIST1H2AH		RIPOR2		FCHO2
RPL35		HIST1H2AL		RNF166		FMN1
RPL36		HIST1H2BJ		S1PR4		FNBP1L
RPL36A		HIST1H2BN		SAMD3		FNIP2
RPL36AL		HIST1H3A		SENP7		G2E3
RPL37		HIST1H3J		SH2B3		GALNT11
RPL37A		HIST1H4A		SH2D2A		GAPVD1
RPL38		HIST1H4C		SMARCA2		GNAQ
RPL39		HIST1H4E		SNHG26		GOLGA2
RPL9		HIST2H2AC		SPOCK2		GSR
RPN1		HIST2H3PS2		SRGN		GTF2E2
RPS11		HIST3H2A		ST8SIA1		HEATR5A
RPS14		HIST4H4		STAT5A		HLCS
RPS15		HMBS		STAT5B		HMBOX1
RPS17		HSPA2		STIM1		HNF4G
RPS21		ID2		STK17A		HTT
RPS26		IDI1		TMEM200A		HUWE1
RPS27		ING1		TMX4		IBTK
RPS29		KCTD5		TRBC2		IGF1R
S100A13		KIF9		TRDC		IL17RA
SELENOH		KLHL11		TRIM22		INTS6L
SEM1		LAP3		TTN		ITCH
SET		LIFR-AS1		VAV3		ITFG1
SKP1		LINC01970		WNT5A-AS1		KCNK1
SLC25A5		LINC02029		ZNF101		KDM5A
SNHG29		LINC02363		ZNF471		KDM7A
SNRPD1		LRG1				KIAA0232
SSR2		LRTOMT				KIAA1211L
ST13		MAFB				KIAA1217
TMED4		MED29				KIF13B
TRAPPC1		MEPCE				KLC1
UBL5		MIR17HG				KLF7
UFC1		MORF4L2-AS1				KLHDC10
UQCRB		MTHFD2				KYAT1
VDAC1		MYCL				LARP4B
VKORC1		MYOSLID				LCORL
VPS35		NANOS1				LGR4
WDR83OS		NPW				LINC-PINT
		NRARP				LINC02614
		OAT				LMBR1
		OSER1-DT				LMBRD1
		OSGIN1				LONP2
		PHYH				LPP
		PICART1				LRCH1
		PIEZO1				LUC7L2
		PIK3R3				MAGI3
		PLIN5				MALAT1
		PLK2				MAML2
		PMAIP1				MAN2A1
		PMEL				MBD5
		PNKD				MBTD1
		POU3F1				MCPH1
		PPP1R3C				MCU
		PRMT5-AS1				MDFIC
		PRR3				MECOM
		PTCH2				MECP2
		PTPN6				MED13L
		RAB26				METTL15
		RALY-AS1				MFSD11
		RASL11A				MFSD14C
		RND1				MIB1
		RNF223				MINDY2
		RUVBL2				MLLT10
		SAE1				MLLT3
		SENP8				MON2
		SIAH2-AS1				MOSMO
		SIRT2				MTUS1
		SLC7A5				MUCL3
		SNHG12				MYO1D
		SNHG5				NAA35
		SNHG8				NCOA2
		SREBF2-AS1				NCOA3
		SRSF7				NEAT1
		STARD5				NEDD4
		TBPL1				NEMF
		TCTA				NF1
		THAP9				NOL4L
		TLCD1				NOS1AP
		TM7SF2				NR6A1
		TMEM107				NRF1
		TMEM171				NRIP1
		TMEM69				NSD3
		TNFRSF10D				NUBPL
		TNK1				NUDCD3
		TRAM2-AS1				NUMB
		TTC33				NUP160
		UAP1				NUP214
		UBAC2-AS1				NUTM2B-AS1
		UBE2D3-AS1				OSBPL3
		UBE2S				PALM2-AKAP2
		UGDH				PARD3B
		WDR74				PARP8
		Z93241.1				PCM1
		Z99127.4				PDPK1
		ZC3H10				PDXDC1
		ZCWPW1				PELI1
		ZFAS1				PHF20
		ZFX-AS1				PIK3CA
		ZNF574				PLEKHA1
		ZNF584				PLEKHA6
		ZNF622				PNN
		ZNF687-AS1				POLR2J3
		ZNF844				PPFIBP1
		ZNF92				PPM1H
		ZSWIM3				PPP2CB
						PPP2R2A
						PRR12
						PRRC2B
						PSMD5
						PTBP2
						PTER
						PTK2
						PTPN12
						PTPN3
						RAB31
						RAB3GAP2
						RABGAP1
						RABGEF1
						RAPGEF2
						RASA1
						RASAL1
						RBM33
						RBMS1
						RBPJ
						RC3H2
						RCOR3
						RELL1
						RGS12
						RNF145
						RNF19A
						RNF216
						RNF24
						ROCK1
						RSBN1L
						RSPH3
						RSU1
						RTF1
						RUFY3
						RUNX1
						SAFB2
						SCAPER
						SCFD1
						SCNN1A
						SEC16B
						SEL1L3
						SESTD1
						SGPP2
						SIN3A
						SLAIN2
						SLC41A2
						SLC9A8
						SLMAP
						SMAD3
						SMC5
						SMURF2
						SNX29
						SOS2
						SP140L
						SPART-AS1
						SPATS2L
						SPG11
						SPRY4-AS1
						SRPK2
						ST5
						STAG2
						STAM
						STRN3
						STX16
						STX17
						SVIL
						SYT17
						TACC2
						TAF1
						TAOK3
						TASOR2
						TBC1D2B
						TBK1
						TBL1X
						TCF12
						THOC1
						TMC5
						TMEM178B
						TMEM241
						TMEM245
						TMTC1
						TNIK
						TNKS
						TNPO3
						TOGARAM1
						TP53BP1
						TRIM44
						TRIM56
						TRRAP
						TTC14
						TTC39C
						TTC7A
						TYW1
						UACA
						UBA6-AS1
						UBE2K
						UBE3C
						UGT8
						UPF2
						URGCP
						USP25
						USP42
						VAV2
						VPS13A
						VPS41
						WDFY2
						WDR37
						WRN
						WWP1
						XDH
						YY1AP1
						ZBTB20
						ZC3H18
						ZFC3H1
						ZHX2
						ZNF44
						ZNF609
						ZNF710
						ZSCAN18
						ZXDC
